# Supplementary material for: Spätzle processing enzyme is required to activate dorsal switch protein 1 induced Toll immune signalling pathway in Tenebrio molitor
Source: PLoS One. 2023 Sep 21;18(9):e0291976. doi: 10.1371/journal.pone.0291976 (PMC10513244; doi:10.1371/journal.pone.0291976)
Supplement: S1 Data — (XLSX) [file pone.0291976.s003.xlsx]

## Sheet: Fig 2(A)
			Tm-SPE			Tm-27a
	Naïve	R1	R2	R3	R1	R2	R3		R1	R2	R3	Mean	Std	Fold	Std
	Egg	22.767	22.6631	22.694	19.0363	19.0283	19.0498		0.0753306	0.0805046	0.0799804	0.0786052	0.00284796	1	0.0362313
	L1	24.4747	24.27	24.4551	21.1915	21.1666	21.1429		0.102723	0.116355	0.100678	0.106586	0.00852255	1.35596	0.108422
	L2	22.2862	22.1412	22.1759	19.6266	19.3642	19.4909		0.158266	0.145894	0.155492	0.153217	0.00649241	1.9492	0.0825952
	L6	21.2485	21.2397	21.3023	19.923	19.7445	19.855		0.398999	0.35471	0.366708	0.373472	0.0229062	4.75124	0.291409
	L12	21.2685	21.3208	21.3523	19.2708	19.2709	19.2182		0.250393	0.241503	0.227816	0.239904	0.0113728	3.05201	0.144683
	Pupa	21.9323	22.0998	22.0825	18.8952	18.9577	18.9674		0.121823	0.113274	0.115417	0.116838	0.00444791	1.48639	0.0565855
	Adult	22.1245	22.0316	22.0319	19.4033	19.1862	19.1979		0.151644	0.139144	0.140239	0.143676	0.00692223	1.82782	0.0880634

## Sheet: Fig 2(B)
				Tm-SPE			Tm-27a
		Naïve	R1	R2	R3	R1	R2	R3		R1	R2	R3	Mean	Std	Fold	Std
		Hc	25.1268	25.0225	25.1303	22.6723	22.7538	22.7806		0.182443	0.207519	0.196193	0.195385	0.0125572	1.72056	0.110579
		Fb	21.4713	21.5942	21.5354	19.5205	19.5782	19.5478		0.258677	0.247247	0.252158	0.252694	0.00573418	2.22522	0.050495
		Gt	20.9875	20.8211	20.6948	18.7356	18.641	18.5572		0.209955	0.220661	0.227253	0.21929	0.00873015	1.93106	0.0768774
		Epd	22.9296	22.8576	22.8828	19.7107	19.7689	19.7716		0.107402	0.117549	0.115727	0.113559	0.00540955	1	0.0476363

## Sheet: Fig 2(C)
	Em	R1	R2	R3	R1	R2	R3	R1	R2	R3	Mean	Std	Fold	Std
	0h	22.9622	23.0935	22.9935	16.3296	16.173	16.2596	0.010078	0.00825522	0.00939485	0.00924271	0.000920889	1	0.0996341
	2h	22.552	22.7546	22.8946	17.251	17.2904	17.621	0.0253643	0.0226524	0.0258513	0.0246226	0.00172359	2.66401	0.186481
	4h	22.0415	22.0508	22.0808	17.9893	17.9359	17.9593	0.0602815	0.0577154	0.0574532	0.0584834	0.00156274	6.32751	0.169079
	8h	22.2815	22.2395	22.3795	18.3994	18.4591	18.5394	0.0678229	0.0727757	0.0698298	0.0701428	0.00249122	7.58899	0.269534
	12h	22.8019	22.6615	22.8715	18.2419	18.2464	18.2419	0.0423954	0.0468749	0.0403987	0.043223	0.00331651	4.67644	0.358825
	24h	23.3751	23.3972	23.4272	18.1225	18.3418	18.1225	0.0262306	0.0300721	0.0253008	0.0272011	0.00252938	2.94298	0.273663
	48h	22.3891	22.1541	22.1741	16.5434	16.4092	16.5434	0.0173882	0.0186465	0.0201829	0.0187392	0.00139966	2.02746	0.151434
	72h	22.6999	22.5059	22.3259	16.5301	16.6027	16.3001	0.0138904	0.0167092	0.0153479	0.0153158	0.00140968	1.65707	0.152518
	PBS	R1	R2	R3	R1	R2	R3	R1	R2	R3	Mean	Std	Fold	Std
	0h	23.6821	23.5754	23.5954	17.2552	17.3111	17.2552	0.011623	0.0130097	0.0123431	0.0123253	0.000693539	1	0.0562697
	2h	23.6155	23.6627	23.8827	17.5801	17.5462	17.6501	0.0152464	0.014413	0.0132989	0.0143194	0.000977107	1.1618	0.0792767
	4h	23.3254	23.2413	23.1913	16.9806	16.9285	16.9606	0.0123041	0.012579	0.0133161	0.0127331	0.000523303	1.03309	0.0424578
	8h	23.3958	23.2811	23.3811	16.9112	16.9877	16.9112	0.0111668	0.0127496	0.0112816	0.0117327	0.000882575	0.95192	0.071607
	12h	21.986	21.9835	21.9654	15.7968	15.7932	15.8968	0.0137044	0.0136937	0.0148999	0.0140993	0.000693302	1.14394	0.0562505
	24h	22.9466	22.9405	22.9805	16.6964	16.6182	16.6964	0.0131377	0.0124966	0.0128327	0.0128223	0.000320646	1.04033	0.0260153
	48h	22.4391	22.3663	22.3963	16.3228	16.2453	16.2128	0.0144153	0.0143676	0.0137592	0.0141807	0.000365826	1.15054	0.029681
	72h	22.3158	22.3918	22.4918	16.2048	16.1467	16.1348	0.014468	0.0131836	0.0121997	0.0132838	0.00113742	1.07777	0.0922832

## Sheet: Fig 3(A)
	dsCON	R1	R2	R3	R1	R2	R3	R1	R2	R3	Mean	Std	Fold	Std
	C-oh	24.0878	24.0116	24.0617	18.2287	18.2955	18.2624	0.0172287	0.0190242	0.0179575	0.0180701	0.000903043	1	0.0499744
	C-24h	23.9942	23.724	23.7206	18.2714	18.1276	18.0866	0.0189348	0.0206696	0.0201364	0.0199136	0.00088856	1.10202	0.0491729
	C-48h	23.9193	24.0019	24.0967	18.1877	18.4155	18.3967	0.0188197	0.0208136	0.0192365	0.0196233	0.00105174	1.08595	0.0582032
	C-72h	23.5028	23.5436	23.5992	17.7267	17.7742	17.9658	0.018248	0.0183325	0.0201454	0.0189087	0.00107193	1.0464	0.0593206
	C-96h	23.3927	23.3425	23.2881	17.7054	17.4721	17.5256	0.0194065	0.0170928	0.0184212	0.0183068	0.00116108	1.0131	0.064254
	dsSPE	R1	R2	R3	R1	R2	R3	R1	R2	R3	Mean	Std	Fold	Std
	S-oh	21.4261	21.4591	21.6052	18.1266	18.2249	18.217	0.101568	0.106264	0.095508	0.101113	0.00539224	1	0.0533288
	S-24h	22.6867	22.5283	22.4264	17.7858	17.9083	17.8629	0.0334729	0.0406652	0.0422906	0.0388096	0.00469259	0.383823	0.0464092
	S-48h	22.2606	22.0692	22.1598	17.5101	17.5515	17.7092	0.0371512	0.0436562	0.0457358	0.0421811	0.00447839	0.417167	0.0442908
	S-72h	22.0512	22.1903	22.087	18.2969	18.2092	18.299	0.0741082	0.0633266	0.0723957	0.0699435	0.00579403	0.691734	0.0573024
	S-96h	22.7605	22.5816	22.7876	19.2875	19.2684	19.2681	0.0900629	0.100611	0.0872034	0.0926256	0.00706147	0.916058	0.0698372

## Sheet: Fig 3(B)
				R1	R2	R3	R4	R5	Mean	Std
		dsCON+Em		55	70	60	65	60	62	5.70088
		dsSPE+Em		50	40	50	50	45	47	4.47214
		dsCON+Em+rDSP1		70	78	70	68	75	72.2	4.14729
		dsSPE+Em+rDSP1		50	55	50	45	55	51	4.1833

## Sheet: Fig 3(C)
		PO activity
				R1	R2	R3	Mean	Std
		Naïve		0.354048	0.369605	0.34869	0.357448	0.0108643
		dsC+Em		0.47568	0.471793	0.464575	0.470683	0.00563501
		dsSPE+Em		0.379567	0.368383	0.376978	0.374976	0.00585444
		dsC+rDSP1		0.498747	0.507776	0.517513	0.508012	0.00938495
		dsSPE+rDSP1		0.418012	0.417066	0.404932	0.413337	0.00729366

## Sheet: Fig 4(A)
		sPLA2 activity
				R1	R2	R3	Mean	Std
		Naïve		0.609372	0.54249	0.575766	0.575876	0.0334407
		dsCON+Em		0.93264	0.913843	0.921141	0.922541	0.00947687
		dsSPE+Em		0.614686	0.628118	0.665503	0.636103	0.0263326
		dsCON+rDSP1		0.975078	0.934263	0.944053	0.951131	0.0213085
		dsSPE+rDSP1		0.703245	0.738245	0.654005	0.698498	0.0423204

## Sheet: Fig 4(B)
			cPLA2
					R1	R2	R3	Mean	Std
			Naïve		0.485138	0.44518	0.495719	0.475346	0.0266548
			dsCON+Em		0.580515	0.579591	0.613618	0.591241	0.0193845
			dsSPE+Em		0.528161	0.482289	0.463272	0.49124	0.0333577
			dsCON+rDSP1		0.650457	0.624853	0.631535	0.635615	0.0132806
			dsSPE+rDSP1		0.527301	0.504446	0.491166	0.507638	0.0182779

## Sheet: Fig 5(A)
		E. mundtii induced AMP induction
				dsCON	Std	dsC+Em	Std	dsSPE+E	Std
		Atta1a	a	0.833642	0.165476	16.1482	0.143544	16.4915	1.42634
		Atta 2	b	0.959158	0.160693	32.5982	1.81877	26.5191	1.29716
		Cec 2	c	1.81399	0.171756	7.26516	0.758453	2.99301	0.255773
		Col1	d	0.754202	0.210841	18.0962	1.84605	16.6175	1.16482
		Def 1	e	5.86641	0.356847	72.7614	3.35903	51.6656	2.41933
		Def 2	f	4.70925	0.478372	52.0759	2.91049	28.2331	1.28439
		Ten 1	g	7.35048	0.270428	65.6498	3.47657	47.4558	2.76418
		Ten 3	h	0.841446	0.0842642	5.58702	0.316636	1.50835	0.325886

## Sheet: Fig 5(B)
		rDSP1 induced AMP induction
				dsCON	Std	dsC+rDS	Std	dsSPE+D	Std
		Atta1a	a	0.833642	0.165476	9.7125	0.912453	10.3579	0.543341
		Atta 2	b	0.959158	0.160693	10.6802	0.49004	11.4919	0.672266
		Cec 2	c	1.81399	0.171756	8.65842	0.675936	2.21648	0.192665
		Col1	d	0.754202	0.210841	7.91121	0.274852	7.07886	0.837912
		Def 1	e	5.86641	0.356847	57.3911	1.72518	36.3063	2.95238
		Def 2	f	4.70925	0.478372	35.955	1.84414	18.2574	1.62247
		Ten 1	g	7.35048	0.270428	38.032	2.67464	24.7146	1.89603
		Ten 3	h	0.841446	0.0842642	7.59398	0.290679	1.27275	0.0546893

[truncated: 2 more sheets: Fig 6(A), Fig 6(B)]
